# Supplementary material for: Genomic hotspots of chromosome rearrangements explain conserved synteny despite high rates of chromosome evolution in a holocentric lineage
Source: Mol Ecol. 2023 Jul 24;33(24):e17086. doi: 10.1111/mec.17086 (PMC11628656; doi:10.1111/mec.17086)
Supplement: Supplementary file 8 — Table S4. [file MEC-33-e17086-s001.xlsx]

## Sheet: Sheet1
C. cristella
	Genes			cenDNA			Class II TE			Ty3–gypsy			Ty1-Copia			class II non-LTR LINE			tRNA
	Coefficient	Chi-sqare	p	Coefficient	Chi-sqare	p	Coefficient	Chi-sqare	p	Coefficient	Chi-sqare	p	Coefficient	Chi-sqare	p	Coefficient	Chi-sqare	p	Coefficient	Chi-sqare	p
# Rearrangements	-0.355 ± 0.085	1.729	0.189	0.161 ± 0.054	0.154	0.695	0.477 ± 0.161	0.045	0.831	0.995 ± 0.229	2.711	0.1	1.108 ± 0.156	2.6	0.107	0.277 ± 0.290	0.49	0.484	-0.577 ± 0.377	0.006	0.939
log10(Distance)	-0.123 ± 0.032	0.103	0.749	-0.107 ± 0.015	494.159	<0.0001	0.026 ± 0.064	21.618	<0.0001	0.104 ± 0.096	27.592	<0.0001	0.419 ± 0.060	0.001	0.976	-0.170 ± 0.117	21.217	<0.0001	-0.146 ± 0.142	0.556	0.456
# Rearrangements * log10(Distance)	0.060 ± 0.013	20.58	<0.0001	-0.024 ± 0.006	14.796	0.0001	-0.076 ± 0.026	8.783	0.003	-0.145 ± 0.036	16.382	<0.0001	-0.192 ± 0.024	64.178	<0.0001	-0.040 ± 0.046	0.743	0.389	0.093 ± 0.059	2.471	0.116
C. scoparia
	Genes			cenDNA			Class II TE			Ty3–gypsy			Ty1-Copia			class II non-LTR LINE			tRNA
	Coefficient	Chi-sqare	p	Coefficient	Chi-sqare	p	Coefficient	Chi-sqare	p	Coefficient	Chi-sqare	p	Coefficient	Chi-sqare	p	Coefficient	Chi-sqare	p	Coefficient	Chi-sqare	p
# Rearrangements	-0.235 ± 0.096	0.481	0.488	0.573 ± 0.081	0.076	0.783	-0.084 ± 0.184	1.137	0.286	1.501 ± 0.255	2.551	0.110	0.409 ± 0.189	0.129	0.719	0.410 ± 0.361	1.13	0.288	-0.155 ± 0.441	0.244	0.621
log10(Distance)	0.0125 ± 0.037	40.885	<0.0001	-0.845 ± 0.012	44640.1	<0.0001	-0.141 ± 0.071	15.811	0.0001	0.043 ± 0.109	133.863	<0.0001	0.218 ± 0.072	4.125	0.042	0.082 ± 0.147	0.843	0.359	0.067 ± 0.167	2.442	0.118
# Rearrangements * log10(Distance)	0.040 ± 0.015	6.976	0.008	-0.100 ± 0.005	412.629	<0.0001	0.008 ± 0.029	0.087	0.769	-0.229 ± 0.040	32.045	<0.0001	-0.069 ± 0.029	5.678	0.017	-0.060 ± 0.058	1.066	0.302	0.019 ± 0.070	0.074	0.785
